# Supplementary material for: An Innovative Inducer of Platelet Production, Isochlorogenic Acid A, Is Uncovered through the Application of Deep Neural Networks
Source: Biomolecules. 2024 Feb 23;14(3):267. doi: 10.3390/biom14030267 (PMC10968240; doi:10.3390/biom14030267)
Supplement: Supplementary file 1 [file biomolecules-14-00267-s001.zip]

Archive with 5 entries (5 files):
- FiguerS1.jpg
- FiguerS2.jpg
- FiguerS3.jpg
- TableS1.pptx
- TableS2.pptx
